# Supplementary material for: Aptamer Paper-Based Fluorescent Sensor for Determination of SARS-CoV-2 Spike Protein
Source: Sensors (Basel). 2025 Mar 7;25(6):1637. doi: 10.3390/s25061637 (PMC11945200; doi:10.3390/s25061637)
Supplement: Supplementary file 1 [file sensors-25-01637-s001.zip]

Archive with 1 entries (1 files):
- sensors-3424609-supplementary.pdf
